# Supplementary material for: Graphene Quantum Dots Modified Upconversion Nanoparticles for Photodynamic Therapy
Source: Int J Mol Sci. 2022 Oct 19;23(20):12558. doi: 10.3390/ijms232012558 (PMC9604409; doi:10.3390/ijms232012558)
Supplement: Supplementary file 1 [file ijms-23-12558-s001.zip]

Archive with 1 entries (1 files):
- ijms-1978403-supplementary.pdf
